# Supplementary material for: Analysis of Performance Losses and Degradation Mechanism in Porous La2−X NiTiO6−δ:YSZ Electrodes
Source: Materials (Basel). 2021 May 25;14(11):2819. doi: 10.3390/ma14112819 (PMC8197466; doi:10.3390/ma14112819)
Supplement: Supplementary file 1 [file materials-14-02819-s001.zip]

Archive with 1 entries (1 files):
- materials-1226231-supplementary.pdf
